# Supplementary material for: Urine Metabolomic Profile of Breast- versus Formula-Fed Neonates Using a Synbiotic-Enriched Formula
Source: Int J Mol Sci. 2022 Sep 9;23(18):10476. doi: 10.3390/ijms231810476 (PMC9499619; doi:10.3390/ijms231810476)
Supplement: Supplementary file 1 [file ijms-23-10476-s001.zip]

Archive with 1 entries (1 files):
- ijms-1868566-supplementary.pdf
